# Supplementary material for: Iron Chlorin E6 enhances drought resilience in Camellia oleifera Abel
Source: Front Plant Sci. 2025 Sep 15;16:1666016. doi: 10.3389/fpls.2025.1666016 (PMC12477230; doi:10.3389/fpls.2025.1666016)
Supplement: Supplementary file 1 [file Table1.xlsx]

## Sheet: Sheet1
Table S1. Functional annotation of selected genes
Gene	Full name	Function
Tubulin	Tubulin alpha chain	Structural component of microtubules; essential for cell division, intracellular transport, and cell morphology.
RbcL	Ribulose-1,5-bisphosphate carboxylase/oxygenase large subunit	Catalytic large subunit of Rubisco responsible for CO2 fixation in the Calvin-Benson cycle.
RbcS	Ribulose-1,5-bisphosphate carboxylase/oxygenase small subunit	Small subunit of Rubisco that modulates assembly and catalytic properties of the enzyme.
IAA9	Aux/IAA9 (Auxin/Indole-3-acetic acid 9)	Transcriptional repressor in the auxin signaling pathway; regulates auxin-responsive gene expression and developmental processes.
TCP4	TEOSINTE BRANCHED/CYCLOIDEA/PCF 4	TCP family transcription factor; controls organ growth and patterning, leaf development, and phase transitions.
PP2C16	Protein Phosphatase 2C 16 (PP2C family)	Ser/Thr protein phosphatase; PP2C family members are core negative regulators of ABA signaling by dephosphorylating SnRK2s.
PP2C24	Protein Phosphatase 2C 24 (PP2C family)	Ser/Thr protein phosphatase; functions as a negative regulator in ABA response pathways.
PP2C51	Protein Phosphatase 2C 51 (PP2C family)	Ser/Thr protein phosphatase; PP2C family proteins modulate ABA signaling and stress responses.
SnRK2.8	SNF1-related protein kinase 2.8	Ser/Thr protein kinase of the SnRK2 family; participates in stress/ABA signaling cascades by phosphorylating downstream targets.
